# Supplementary material for: L-Quebrachitol Attenuates RANKL-Induced Osteoclastogenesis and Bone Resorption in Ovariectomized Rat Model
Source: Biomolecules. 2026 Jan 20;16(1):168. doi: 10.3390/biom16010168 (PMC12838629; doi:10.3390/biom16010168)
Supplement: Supplementary file 1 [file biomolecules-16-00168-s001.zip]

Archive with 1 entries (1 files):
- biomolecules-4044139-supplementary.pdf
